# Supplementary material for: Efficacy and Safety of SPN-812 (Extended-Release Viloxazine) in Children and Adolescents with Attention-Deficit/Hyperactivity Disorder: A Systematic Review and Meta-Analysis
Source: Brain Sci. 2023 Nov 24;13(12):1627. doi: 10.3390/brainsci13121627 (PMC10742293; doi:10.3390/brainsci13121627)
Supplement: Supplementary file 1 [file brainsci-13-01627-s001.zip]

Archive with 1 entries (1 files):
- brainsci-2714605-supplementary.pdf
